# Supplementary material for: Living on the edge: genetic structure and geographic distribution in the threatened Markham’s Storm-Petrel (Hydrobates markhami)
Source: PeerJ. 2021 Dec 24;9:e12669. doi: 10.7717/peerj.12669 (PMC8711276; doi:10.7717/peerj.12669)
Supplement: Supplemental Information 5 — We obtained a total of 972 georeferenced records that were later reduced to 75 data cleaning. All the final records correspond to confirmed and potential nests on breeding sites (see Jahncke, 1993; Jahncke, 1994; Barros et al., 2019; eBird, 2020). [file peerj-09-12669-s005.csv]

SCIENTIFIC	x	y
Oceanodroma_markhami	-70.251503	-18.7026997
Oceanodroma_markhami	-70.2233963	-18.4897995
Oceanodroma_markhami	-70.1987991	-18.5983009
Oceanodroma_markhami	-70.1800995	-18.9169998
Oceanodroma_markhami	-70.1014023	-19.2397003
Oceanodroma_markhami	-70.072403	-20.1046009
Oceanodroma_markhami	-70.0447998	-19.5429001
Oceanodroma_markhami	-69.9934006	-21.0161991
Oceanodroma_markhami	-69.9004974	-26.1856003
Oceanodroma_markhami	-69.8537979	-21.4447002
Oceanodroma_markhami	-69.7404022	-21.4715996
Oceanodroma_markhami	-76	-14.4499998
Oceanodroma_markhami	-70.2399979	-18.7000008
Oceanodroma_markhami	-70.197998	-18.6000004
Oceanodroma_markhami	-70.1709976	-18.9370003
Oceanodroma_markhami	-70.1060028	-18.5349998
Oceanodroma_markhami	-70.1009979	-19.2360001
Oceanodroma_markhami	-70.072998	-20.1040001
Oceanodroma_markhami	-70.0469971	-19.5429993
Oceanodroma_markhami	-69.9869995	-21.0319996
Oceanodroma_markhami	-69.9400024	-23.7670002
Oceanodroma_markhami	-81.2764969	-4.5573502
Oceanodroma_markhami	-81.0921021	-4.1273599
Oceanodroma_markhami	-80.9417038	-2.2460599
Oceanodroma_markhami	-76.889801	-12.2870998
Oceanodroma_markhami	-76.2827988	-13.8764
Oceanodroma_markhami	-76.2488022	-13.8633003
Oceanodroma_markhami	-76.2474976	-13.8308001
Oceanodroma_markhami	-76.2061996	-13.6995001
Oceanodroma_markhami	-76.2139969	-13.7094002
Oceanodroma_markhami	-71.8742981	-17.1315002
Oceanodroma_markhami	-71.6876984	-17.0349007
Oceanodroma_markhami	-70.7059021	-18.1229992
Oceanodroma_markhami	-70.6645966	-18.1630993
Oceanodroma_markhami	-70.4548035	-18.2910995
Oceanodroma_markhami	-70.4113007	-23.6737003
Oceanodroma_markhami	-70.3490982	-18.3561993
Oceanodroma_markhami	-70.3490982	-18.3561993
Oceanodroma_markhami	-70.3307037	-18.5480003
Oceanodroma_markhami	-70.3238983	-18.4069004
Oceanodroma_markhami	-70.3149033	-18.3073997
Oceanodroma_markhami	-70.3119965	-18.4689007
Oceanodroma_markhami	-70.3091965	-18.4806995
Oceanodroma_markhami	-70.3041	-18.5382004
Oceanodroma_markhami	-70.2906036	-18.4396
Oceanodroma_markhami	-70.288002	-18.4671001
Oceanodroma_markhami	-70.2850037	-18.4456997
Oceanodroma_markhami	-70.2465973	-18.0109005
Oceanodroma_markhami	-70.2289963	-18.8717003
Oceanodroma_markhami	-70.217598	-18.8626995
Oceanodroma_markhami	-70.2033005	-18.6933002
Oceanodroma_markhami	-70.1811981	-20.7535
Oceanodroma_markhami	-70.1809998	-18.8843002
Oceanodroma_markhami	-70.1781998	-20.5480995
Oceanodroma_markhami	-70.1781006	-20.5478001
Oceanodroma_markhami	-70.1773987	-20.5468006
Oceanodroma_markhami	-70.1744995	-18.7926998
Oceanodroma_markhami	-70.1697998	-18.8022003
Oceanodroma_markhami	-70.1548996	-20.2194004
Oceanodroma_markhami	-70.1428986	-20.2367001
Oceanodroma_markhami	-70.141098	-20.2224998
Oceanodroma_markhami	-70.1408005	-20.2219009
Oceanodroma_markhami	-70.0764999	-20.1049995
Oceanodroma_markhami	-70.0470963	-20.8812008
Oceanodroma_markhami	-70.040802	-20.8850994
Oceanodroma_markhami	-69.972702	-21.0477009
Oceanodroma_markhami	-69.9451981	-20.9759007
Oceanodroma_markhami	-69.939003	-20.9782009
Oceanodroma_markhami	-69.5907974	-21.0914001
Oceanodroma_markhami	-69.2378006	-22.7707996
Oceanodroma_markhami	-70.0358963	-19.5554008
Oceanodroma_markhami	-69.9442978	-23.7607994
Oceanodroma_markhami	-69.9402008	-23.7675991
Oceanodroma_markhami	-69.9385986	-23.7700005
Oceanodroma_markhami	-69.8392029	-23.5254993
